# Supplementary material for: Rapid Formation of Nanoclusters for Detection of Drugs in Urine Using Surface-Enhanced Raman Spectroscopy
Source: Nanomaterials (Basel). 2021 Jul 9;11(7):1789. doi: 10.3390/nano11071789 (PMC8308440; doi:10.3390/nano11071789)
Supplement: Supplementary file 1 [file nanomaterials-11-01789-s001.zip]

Archive with 1 entries (1 files):
- nanomaterials-1274065-supplementary.pdf
